# Supplementary material for: The MAP kinase negative regulator DUSP2 (dual specificity phosphatase 2) is controlled by oncogenic microRNA cluster miR-17-92, miR-106a-363 and miR-106b-25
Source: BMC Cancer. 2025 Jun 19;25:1020. doi: 10.1186/s12885-025-14434-z (PMC12180267; doi:10.1186/s12885-025-14434-z)
Supplement: Supplementary file 1 — Supplementary Material 1 [file 12885_2025_14434_MOESM1_ESM.xlsx]

## Sheet: Tabelle1
Table S1. Combined approach of in silico target prediction and pan-cancer correlation analysis exhibiting all significant correlations for all 83 predicted candidate microRNAs
microRNA	Target prediction				Cancer types
	TargetScan	microT-CDS	miRDB	miRTaBase	ACC	BLCA	BRCA	CESC	CHOL	COAD	DLBC	ESCA	HNSC	KICH	KIRC	KIRP	LAML	LGG	LIHC	LUAD	LUSC	MESO	OV	PAAD	PCPG	PRAD	READ	SARC	SKCM	STAD	TGCT	THCA	THYM	UCEC	UCS	UVM
microRNAs with high expression in > 90% of cancer types
miR-17-92 cluster
hsa-miR-17-5p	yes	­	yes	yes	n.s.	n.s.	0,202***	n.s.	n.s.	n.s.	n.s.	n.s.	n.s.	n.s.	n.s.	-0,135*	n.s.	-0,336***	n.s.	n.s.	n.s.	-0,327**	n.s.	n.s.	n.s.	n.s.	n.s.	n.s.	n.s.	n.s.	-0,319***	n.s.	0,586***	n.s.	n.s.	n.s.
hsa-miR-20a-5p	yes	yes	yes	yes	n.s.	n.s.	0,254***	n.s.	n.s.	n.s.	n.s.	n.s.	n.s.	n.s.	-0,111*	-0,180**	n.s.	-0,315***	n.s.	n.s.	n.s.	-0,327**	n.s.	n.s.	n.s.	n.s.	n.s.	n.s.	n.s.	n.s.	n.s.	n.s.	0,568***	0,099*	n.s.	n.s.
miR-106a-363 cluster
hsa-miR-20b-5p	yes	­	yes	yes	n.s.	0,174***	n.s.	n.s.	n.s.	n.s.	-0,404**	0,250**	0,273***	n.s.	n.s.	n.s.	n.s.	-0,169***	0,216***	n.s.	n.s.	n.s.	n.s.	n.s.	n.s.	-0,102*	n.s.	n.s.	n.s.	n.s.	-0,259**	n.s.	0,626***	-0,100*	n.s.	-0,222*
hsa-miR-106a-5p	yes	yes	yes	yes	n.s.	0,130**	n.s.	n.s.	n.s.	0,195***	-0,477***	n.s.	n.s.	n.s.	n.s.	n.s.	n.s.	-0,181***	n.s.	n.s.	n.s.	n.s.	n.s.	n.s.	n.s.	n.s.	0,332***	-0,187**	n.s.	n.s.	-0,297***	n.s.	0,675***	n.s.	n.s.	n.s.
miR-106b-25 cluster
hsa-miR-93-5p	yes	­	yes	yes	n.s.	0,184***	0,159***	n.s.	n.s.	n.s.	n.s.	n.s.	n.s.	n.s.	n.s.	-0,196***	-0,201*	-0,369***	n.s.	n.s.	n.s.	-0,337**	n.s.	n.s.	n.s.	-0,119**	-0,161*	-0,287***	n.s.	n.s.	-0,285***	n.s.	0,635***	n.s.	n.s.	n.s.
hsa-miR-106b-5p	yes	yes	yes	yes	n.s.	0,194***	0,302***	n.s.	n.s.	n.s.	n.s.	n.s.	0,269***	n.s.	0,131**	-0,122*	-0,184*	-0,355***	n.s.	n.s.	n.s.	n.s.	n.s.	n.s.	n.s.	n.s.	0,191*	-0,270***	n.s.	n.s.	n.s.	0,178***	0,670***	0,127**	n.s.	n.s.
miR-29 cluster
hsa-miR-29a-3p	yes	­	­	yes	n.s.	-0,141**	0,197***	0,144*	0,455**	-0,101*	n.s.	n.s.	n.s.	n.s.	n.s.	n.s.	n.s.	n.s.	n.s.	n.s.	0,104*	n.s.	n.s.	0,191*	0,225**	0,197***	-0,264***	n.s.	n.s.	n.s.	0,599***	0,316***	-0,444***	n.s.	n.s.	n.s.
hsa-miR-29b-3p	yes	­	­	yes	n.s.	0,170***	n.s.	n.s.	0,472**	n.s.	n.s.	n.s.	n.s.	-0,328**	0,199***	0,282***	n.s.	0,226***	0,125*	0,123**	n.s.	-0,241*	n.s.	n.s.	0,275***	n.s.	n.s.	n.s.	n.s.	0,107*	0,623***	0,126**	-0,281**	n.s.	n.s.	n.s.
hsa-miR-29c-3p	yes	­	­	yes	-0,278*	0,320***	n.s.	n.s.	n.s.	n.s.	n.s.	n.s.	0,199***	n.s.	n.s.	0,313***	n.s.	0,361***	n.s.	n.s.	n.s.	n.s.	n.s.	n.s.	0,407***	n.s.	-0,188*	n.s.	0,367***	n.s.	0,777***	n.s.	-0,495***	n.s.	n.s.	-0,326**
additional microRNAs
hsa-miR-142-5p	yes	yes	yes	yes	n.s.	n.s.	0,422***	0,262***	0,657***	0,193***	n.s.	n.s.	0,194***	0,400***	0,670***	0,606***	n.s.	n.s.	0,660***	0,503***	0,216***	0,467***		n.s.	0,343***	0,277***	n.s.	0,455***	0,417***	0,339***	0,690***	0,481***	0,807***	n.s.	n.s.	n.s.
hsa-miR-149-5p	yes	yes	yes	­	n.s.	n.s.	-0,148***	n.s.	n.s.	n.s.	n.s.	n.s.	0,134**	n.s.	n.s.	n.s.	n.s.	0,403***	n.s.	n.s.	n.s.	n.s.	n.s.	n.s.	n.s.	n.s.	n.s.	n.s.	n.s.	n.s.	n.s.	n.s.	-0,237**	0,127**	n.s.	n.s.
hsa-miR-338-5p	yes	yes	yes		n.s.	-0,150**	n.s.	-0,126*	n.s.	n.s.	n.s.	n.s.	n.s.	n.s.	-0,141**		n.s.	n.s.	0,183***	n.s.	0,100*	n.s.	-0,104*	0,177*	n.s.	n.s.	n.s.	0,224***	-0,209*	n.s.	n.s.	-0,180***	n.s.	0,169***	n.s.	n.s.
hsa-miR-340-5p	yes	yes	yes	yes	n.s.	-0,163**	0,175***	0,119*	n.s.	-0,127**	-0,338*	n.s.	0,178***	n.s.	n.s.	n.s.	n.s.	-0,243***	n.s.	n.s.	n.s.	n.s.		n.s.	n.s.	n.s.	-0,289***	0,213***	n.s.	n.s.	n.s.	n.s.	-0,282**	n.s.	n.s.	n.s.
hsa-miR-361-3p	yes	­	yes	yes	-0,339**	n.s.	0,246***	n.s.	n.s.	-0,133**	n.s.	n.s.	n.s.	n.s.	0,204***	0,305***	n.s.	n.s.	0,108***	n.s.	n.s.	n.s.	n.s.	0,213**	0,287***	0,153***	-0,287***	n.s.	n.s.	n.s.	0,594***	0,195***	n.s.	n.s.	n.s.	n.s.
hsa-miR-362-3p	yes	yes	­	­	n.s.	n.s.	0,287***	n.s.	n.s.	n.s.	n.s.	n.s.	n.s.	n.s.	n.s.	n.s.	n.s.	-0,180***	n.s.	n.s.	n.s.	n.s.		n.s.	n.s.	n.s.	n.s.	n.s.	n.s.	n.s.	0,399***	n.s.	n.s.	n.s.	n.s.	n.s.			=LOG(2)
hsa-miR-410-3p	yes	yes	yes	-	0,255*	-0,134**	n.s.	n.s.	n.s.	-0,155**	n.s.	n.s.	-0,130**	n.s.	n.s.	0,271***		0,583***	0,253***	n.s.	n.s.	n.s.	n.s.	n.s.	-0,176*	n.s.	-0,237**	0,189**	n.s.	-0,232***	-0,353***	0,206***	n.s.	n.s.	n.s.
hsa-miR-455-3p	yes	­	­	yes	n.s.	-0,109*	n.s.	n.s.	n.s.	n.s.	n.s.	n.s.	-0,243***	n.s.	n.s.	n.s.	n.s.	n.s.	-0,188***	0,088*	n.s.	n.s.	n.s.	-0,174*	n.s.	n.s.	0,218**	0,212***	n.s.	0,110*	-0,185*	0,112*	n.s.	n.s.	n.s.	n.s.
microRNAs with high expression in individual cancer types
miR-302-367 cluster
hsa-miR-302a-3p	yes	yes	yes	yes																											-0,286***
hsa-miR-302b-3p	yes	yes	yes	yes																											-0,357***
hsa-miR-302c-3p	yes	yes	yes	yes																											-0,320***
hsa-miR-302d-3p	yes	yes	yes	yes																											-0,281***
miR-371-373 cluster
hsa-miR-372-3p	yes	yes	yes	yes																											0,167*		-0,265**
hsa-miR-373-3p	yes	yes	yes	yes																											n.s.
miR-513 cluster
hsa-miR-513b-3p	yes	yes	­	­	n.s.
C19MC cluster
hsa-miR-519d-3p	yes	­	yes	yes																											n.s.		-0,336***
hsa-miR-520a-3p	yes	yes	yes	yes																											n.s.		-0,355***
hsa-miR-520c-3p	yes	yes	yes	yes																											n.s.
hsa-miR-520d-3p	yes	yes	yes	yes																											n.s.		-0,361***
hsa-miR-526b-3p	yes	yes	yes	yes																											n.s.
miR-379-544 cluster
hsa-miR-544a	yes	­	yes	­	0,242*																				-0,208**						-0,164*
additional microRNAs
hsa-miR-122-5p	yes	­	­	yes					n.s.						n.s.		0,199*		-0,260***
hsa-miR-1910-5p	yes	­	­	yes									-0,137**
hsa-miR-3609	yes	­	yes	yes													n.s.
hsa-miR-4742-3p	yes	­	­	yes	n.s.						n.s.						n.s.						n.s.		n.s.				n.s.		n.s.		n.s.		n.s.	n.s.
microRNAs with low expression accross cancer types
miR-302-367 cluster
hsa-miR-302e	yes	yes	yes	yes
C19MC cluster
hsa-miR-520b-3p	yes	yes	yes	yes
hsa-miR-520e-3p	yes	yes	yes	yes
additional microRNAs
hsa-miR-568	yes	­	yes	yes
hsa-miR-634	yes	­	­	yes
hsa-miR-922	yes	­	­	yes
hsa-miR-1249-5p	yes	­	yes	­
hsa-miR-1324	yes	yes	­	­
hsa-miR-3140-5p	yes	­	yes	­
hsa-miR-3194-5p	yes	­	­	yes
hsa-miR-3663-3p	yes	yes	yes	­
hsa-miR-3686	yes	­	yes	yes
hsa-miR-3943	yes	yes	yes	­
hsa-miR-4264	yes	­	­	yes
hsa-miR-4284	yes	yes	­	­
hsa-miR-4447	yes	­	yes	­
hsa-miR-4510	yes	yes	­	­
hsa-miR-4530	yes	­	­	yes
hsa-miR-4639-5p	yes	yes	­	yes
hsa-miR-4640-5p	yes	­	­	yes
hsa-miR-4663	yes	yes	yes	­
hsa-miR-4726-5p	yes	­	­	yes
hsa-miR-4727-5p	yes	yes	yes	­
hsa-miR-4728-5p	yes	yes	yes	­
hsa-miR-4733-3p	yes	yes	­	yes
hsa-miR-4769-3p	yes	yes	­	­
hsa-miR-4796-3p	yes	yes	yes	yes
hsa-miR-5088-5p	yes	yes	­	­
hsa-miR-5197-3p	yes	­	­	yes
hsa-miR-548a-5p	yes	­	yes	­
hsa-miR-5590-5p	yes	yes	yes	­
hsa-miR-6127	yes	yes	­	­
hsa-miR-6129	yes	yes	­	­
hsa-miR-6130	yes	yes	­	­
hsa-miR-6727-3p	yes	­	yes	­																																			Expression
hsa-miR-6738-3p	yes	yes	­	­																																			< 1 CPM
hsa-miR-6752-3p	yes	­	yes	­
hsa-miR-6785-5p	yes	­	yes	­																																			Correlation
hsa-miR-6793-3p	yes	­	­	yes																																		n.s.	no sig. neg. cor.
hsa-miR-6797-5p	yes	­	yes	­																																			> 0,4
hsa-miR-6817-5p	yes	yes	­	­																																			0,3 – 0,4
hsa-miR-6825-5p	yes	­	yes	­																																			0,2 – 0,3
hsa-miR-6846-5p	yes	­	yes	­																																			0,1 – 0,2
hsa-miR-6848-5p	yes	­	yes	­																																			0 – 0,1
hsa-miR-6849-3p	yes	­	­	yes																																			-0,1 – 0
hsa-miR-6883-5p	yes	­	yes	­																																			-0,2 – -0,1
hsa-miR-6884-5p	yes	yes	­	­																																			-0,3 – -0,2
hsa-miR-6895-5p	yes	yes	­	yes																																			-0,4 – -0,3
hsa-miR-7111-5p	yes	yes	­	­																																			< -0,4
Spearman Rank correlation ; *p ≤ 0.05, **p ≤ 0.01, ***p ≤ 0.001
Cancer types	ACC		Adrenocortical carcinoma
	BLCA		Bladder Urothelial Carcinoma
	BRCA		Breast invasive carcinoma
	CESC		Cervical squamous cell carcinoma and endocervical adenocarcinoma
	CHOL		Cholangiocarcinoma
	COAD		Colon adenocarcinoma
	DLBC		Lymphoid Neoplasm Diffuse Large B-cell Lymphoma
	ESCA		Esophageal carcinoma
	HNSC		Head and Neck squamous cell carcinoma
	KICH		Kidney Chromophobe
	KIRC		Kidney renal clear cell carcinoma
	KIRP		Kidney renal papillary cell carcinoma
	LAML		Acute Myeloid Leukemia
	LGG		Brain Lower Grade Glioma
	LIHC		Liver hepatocellular carcinoma
	LUAD		Lung adenocarcinoma
	LUSC		Lung squamous cell carcinoma
	MESO		Mesothelioma
	OV		Ovarian serous cystadenocarcinoma
	PAAD		Pancreatic adenocarcinoma
	PCPG		Pheochromocytoma and Paraganglioma
	PRAD		Prostate adenocarcinoma
	READ		Rectum adenocarcinoma
	SARC		Sarcoma
	SKCM		Skin Cutaneous Melanoma
	STAD		Stomach adenocarcinoma
	TGCT		Testicular Germ Cell Tumors
	THCA		Thyroid carcinoma
	THYM		Thymoma
	UCEC		Uterine Corpus Endometrial Carcinoma
	UCS		Uterine Carcinosarcoma
	UVM		Uveal Melanoma
