# Supplementary material for: The MAP kinase negative regulator DUSP2 (dual specificity phosphatase 2) is controlled by oncogenic microRNA cluster miR-17-92, miR-106a-363 and miR-106b-25
Source: BMC Cancer. 2025 Jun 19;25:1020. doi: 10.1186/s12885-025-14434-z (PMC12180267; doi:10.1186/s12885-025-14434-z)
Supplement: Supplementary file 2 — Supplementary Material 2 [file 12885_2025_14434_MOESM2_ESM.xlsx]

## Sheet: Tabelle1
Table S2. Literature review for the 27 microRNA-DUSP2 pairs showing significant negative correlations in at least on cancer type with focus on microRNA role and MAPK hyperactivity in the respective cancer type as well as similarity of seed sequences to microRNAs already described to interact with DUSP2
		ACC					BLCA					BRCA					CESC					COAD					DLBC					HNSC					KICH					KIRC					KIRP
microRNA cluster	microRNA	neg. correlation	miR expression		MAPK activity		neg. correlation	miR expression		MAPK activity		neg. correlation	miR expression		MAPK activity		neg. correlation	miR expression		MAPK activity		neg. correlation	miR expression		MAPK activity		neg. correlation	miR expression		MAPK activity		neg. correlation	miR expression		MAPK activity		neg. correlation	miR expression		MAPK activity		neg. correlation	miR expression		MAPK activity		neg. correlation	miR expression
miR-17-92	hsa-miR-17-5p																																														X	X	73.167
	hsa-miR-20a-5p																																									X	X	68.167	X	51	X	X	73.167
miR-106a-363	hsa-miR-20b-5p																										X	X	64.65	X	166.52
	hsa-miR-106a-5p																										X	X	64, 135	X	166.52
miR-106b-25	hsa-miR-93-5p																																														X	X	73
	hsa-miR-106b-5p																																														X	X	70.86
miR-29	hsa-miR-29a-3p						X	X	173	X	129											X	X	174	X	123.165
	hsa-miR-29b-3p																																				X	X	90	X	51.165
	hsa-miR-29c-3p	X	X	140	–
	hsa-miR-149-5p											X	X	148.15	X	147, 164	X	X	150	X	149
	hsa-miR-338-5p						X	X	130	X	129																															X	X	141	X	51
	hsa-miR-340-5p						X	X	131.132	X	129											X	X	103	X	123.165	X	X	136	X	166.52
	hsa-miR-361-3p	X	–		–																	X	X	127	X	123.165
	hsa-miR-362-3p
	hsa-miR-410-3p						X	X	133	X	129											X	X	124	X	123.165						X	X	138	X	137
	hsa-miR-455-3p						X	X	134	X	129																					X	X	138	X	137
miR-302-367	hsa-miR-302a-3p
	hsa-miR-302b-3p
	hsa-miR-302c-3p
	hsa-miR-302d-3p
miR-371-373	hsa-miR-372-3p
C19MC	hsa-miR-519d-3p
	hsa-miR-520a-3p
	hsa-miR-520d-3p
miR-379-544	hsa-miR-544a
	hsa-miR-122-5p
	hsa-miR-1910-5p																															X	X	139	X	137
	neg. correlation	Significant negative Speraman correlation between microRNA and DUSP2 expression
	miR expression	microRNA expression described in cancer type
	MAPK activity	MAPK hyperactivation described in cancer type
	References
	18	Qin Y, Chen X, Liu Z, et al. miR-106a Reduces 5-Fluorouracil (5-FU) Sensitivity of Colorectal Cancer by Targeting Dual-Specificity Phosphatases 2 (DUSP2). Med Sci Monit. 2018 Jul 16;24:4944-4951.
	21	Lin SC, Wang CC, Wu MH, et al. Hypoxia-induced microRNA-20a expression increases ERK phosphorylation and angiogenic gene expression in endometriotic stromal cells. J Clin Endocrinol Metab. 2012 Aug;97(8):E1515-23.
	52	Vega GG, Avilés-Salas A, Chalapud JR, et al. P38 MAPK expression and activation predicts failure of response to CHOP in patients with Diffuse Large B-Cell Lymphoma. BMC Cancer. 2015 Oct 16;15:722.
	53	Weisberg E, Meng C, Case A, et al. Evaluation of ERK as a therapeutic target in acute myelogenous leukemia. Leukemia. 2020 Feb;34(2):625-629.
	54	Ryall S, Zapotocky M, Fukuoka K, et al. Integrated Molecular and Clinical Analysis of 1,000 Pediatric Low-Grade Gliomas. Cancer Cell. 2020 Apr 13;37(4):569-583.e5.
	51	Chen F, Zhang Y, Şenbabaoğlu Y, et al. Multilevel Genomics-Based Taxonomy of Renal Cell Carcinoma. Cell Rep. 2016 Mar 15;14(10):2476-89.
	52	Hmeljak J, Sanchez-Vega F, Hoadley KA, et al. Integrative Molecular Characterization of Malignant Pleural Mesothelioma. Cancer Discov. 2018 Dec;8(12):1548-1565.
	53	Nickols NG, Nazarian R, Zhao SG, et al. MEK-ERK signaling is a therapeutic target in metastatic castration resistant prostate cancer. Prostate Cancer Prostatic Dis. 2019 Dec;22(4):531-538.
	54	Shen H, Shih J, Hollern DP, et al. Integrated Molecular Characterization of Testicular Germ Cell Tumors. Cell Rep. 2018 Jun 12;23(11):3392-3406.
	59	Serrano C, Romagosa C, Hernández-Losa J, et al. RAS/MAPK pathway hyperactivation determines poor prognosis in undifferentiated pleomorphic sarcomas. Cancer. 2016 Jan 1;122(1):99-107.
	60	Robertson AG, Shih J, Yau C, et al. Integrative Analysis Identifies Four Molecular and Clinical Subsets in Uveal Melanoma. Cancer Cell. 2017 Aug 14;32(2):204-220.e15.
	62	Lo Russo G, Tessari A, Capece M, et al. MicroRNAs for the Diagnosis and Management of Malignant Pleural Mesothelioma: A Literature Review. Front Oncol. 2018;8:650.
	63	Gozé C, Reynes C, Forestier L, et al. Pilot Study of Whole Blood MicroRNAs as Potential Tools for Diffuse Low-Grade Gliomas Detection. Cell Mol Neurobiol. 2018 Apr;38(3):715-725.
	64	Bradshaw G, Sutherland HG, Haupt LM, et al. Dysregulated MicroRNA Expression Profiles and Potential Cellular, Circulating and Polymorphic Biomarkers in Non-Hodgkin Lymphoma. Genes (Basel). 2016 Dec 17;7(12).
	65	Gruszka R, Zakrzewska M. The Oncogenic Relevance of miR-17-92 Cluster and Its Paralogous miR-106b-25 and miR-106a-363 Clusters in Brain Tumors. Int J Mol Sci. 2018 Mar 16;19(3).
	66	Larsen AC, Mikkelsen LH, Borup R, et al. MicroRNA Expression Profile in Conjunctival Melanoma. Invest Ophthalmol Vis Sci. 2016 Aug 1;57(10):4205-12.
	70	Liu K, Pan X, Peng X, et al. Associations of high expression of miR-106b-5p detected from FFPE sample with poor prognosis of RCC patients. Pathol Res Pract. 2019 Jun;215(6):152391.
	71	Verboon LJ, Obulkasim A, de Rooij JD, et al. MicroRNA-106b~25 cluster is upregulated in relapsed MLL-rearranged pediatric acute myeloid leukemia. Oncotarget. 2016 Jul 26;7(30):48412-48422.
	73	Chow TF, Mankaruos M, Scorilas A, et al. The miR-17-92 cluster is over expressed in and has an oncogenic effect on renal cell carcinoma. J Urol. 2010 Feb;183(2):743-51.
	75	Dylla L, Jedlicka P. Growth-promoting role of the miR-106a~363 cluster in Ewing sarcoma. PLoS One. 2013;8(4):e63032.
	76	Guo J, Xiao Z, Yu X, et al. miR-20b promotes cellular proliferation and migration by directly regulating phosphatase and tensin homolog in prostate cancer. Oncol Lett. 2017 Dec;14(6):6895-6900.
	78	Wang L, Yang G, Zhu X, et al. miR-93-3p inhibition suppresses clear cell renal cell carcinoma proliferation, metastasis and invasion. Oncotarget. 2017 Oct 10;8(47):82824-82834.
	79	Huang J, Xiao R, Wang X, et al. MicroRNA‑93 knockdown inhibits acute myeloid leukemia cell growth via inactivating the PI3K/AKT pathway by upregulating DAB2. Int J Oncol. 2021 Oct;59(4).
	86	Miao LJ, Yan S, Zhuang QF, et al. miR-106b promotes proliferation and invasion by targeting Capicua through MAPK signaling in renal carcinoma cancer. Onco Targets Ther. 2019;12:3595-3607.
	90	Xu Y, Zhu J, Lei Z, et al. Expression and functional role of miR-29b in renal cell carcinoma. Int J Clin Exp Pathol. 2015;8(11):14161-70.
	97	Radovich M, Solzak JP, Hancock BA, et al. A large microRNA cluster on chromosome 19 is a transcriptional hallmark of WHO type A and AB thymomas. Br J Cancer. 2016 Feb 16;114(4):477-84.
	102	Yang Z, Liu S, Wang Y, et al. High expression of KITLG is a new hallmark activating the MAPK pathway in type A and AB thymoma. Thorac Cancer. 2020 Jul;11(7):1944-1954.
	103	Huang Z, Xu Y, Wan M, et al. miR-340: A multifunctional role in human malignant diseases. Int J Biol Sci. 2021;17(1):236-246.
	110	Gruszka R, Zakrzewski K, Liberski PP, et al. mRNA and miRNA Expression Analyses of the MYC/E2F/miR-17-92 Network in the Most Common Pediatric Brain Tumors. Int J Mol Sci. 2021 Jan 7;22(2).
	122	The Molecular Taxonomy of Primary Prostate Cancer. Cell. 2015 Nov 5;163(4):1011-25.
	123	The Cancer Genome Atlas Network. Comprehensive molecular characterization of human colon and rectal cancer. Nature. 2012 Jul 18;487(7407):330-7.
	124	Zhang N, Hu X, Du Y, et al. The role of miRNAs in colorectal cancer progression and chemoradiotherapy. Biomed Pharmacother. 2021 Feb;134:111099.
	125	Chen YL, Wang GX, Lin BA, et al. MicroRNA-93-5p expression in tumor tissue and its tumor suppressor function via targeting programmed death ligand-1 in colorectal cancer. Cell Biol Int. 2020 May;44(5):1224-1236.
	126	Zhang S, Jin J, Tian X, et al. hsa-miR-29c-3p regulates biological function of colorectal cancer by targeting SPARC. Oncotarget. 2017 Nov 28;8(61):104508-104524.
	127	Zhang L, Li B, Zhang B, et al. miR-361 enhances sensitivity to 5-fluorouracil by targeting the FOXM1-ABCC5/10 signaling pathway in colorectal cancer. Oncol Lett. 2019 Oct;18(4):4064-4073.
	128	Hu J, Li L, Chen H, et al. MiR-361-3p regulates ERK1/2-induced EMT via DUSP2 mRNA degradation in pancreatic ductal adenocarcinoma. Cell Death Dis. 2018 Jul 24;9(8):807.
	129	The Cancer Genome Atlas Research Network. Comprehensive molecular characterization of urothelial bladder carcinoma. Nature. 2014 Mar 20;507(7492):315-22.
	130	Zhang L, Yan R, Zhang SN, et al. MicroRNA-338-3p inhibits the progression of bladder cancer through regulating ETS1 expression. Eur Rev Med Pharmacol Sci. 2019 Mar;23(5):1986-1995.
	131	Xu G, Pan S, Zhu Z, et al. Overexpression of miR-340 inhibits cell proliferation and induces apoptosis of human bladder cancer via targeting Glut-1. BMC Urol. 2021 Dec 3;21(1):168.
	132	Tan SH, Ding HJ, Mei XP, et al. Propofol suppressed cell proliferation and enhanced apoptosis of bladder cancer cells by regulating the miR-340/CDK2 signal axis. Acta Histochem. 2021 Jul;123(5):151728.
	133	Shan G, Tang T, Xia Y, et al. Long non-coding RNA NEAT1 promotes bladder progression through regulating miR-410 mediated HMGB1. Biomed Pharmacother. 2020 Jan;121:109248.
	134	Chen D, Xie S, Wu Y, et al. Reduction of Bladder Cancer Chemosensitivity Induced by the Effect of HOXA-AS3 as a ceRNA for miR-455-5p That Upregulates Notch1. Front Oncol. 2020;10:572672.
	135	Fassina A, Marino F, Siri M, et al. The miR-17-92 microRNA cluster: a novel diagnostic tool in large B-cell malignancies. Lab Invest. 2012 Nov;92(11):1574-82.
	136	Xu Y, Liu Z, Lv L, et al. MiRNA-340-5p mediates the functional and infiltrative promotion of tumor-infiltrating CD8(+) T lymphocytes in human diffuse large B cell lymphoma. J Exp Clin Cancer Res. 2020 Nov 10;39(1):238.
	137	Ngan HL, Law CH, Choi YCY, et al. Precision drugging of the MAPK pathway in head and neck cancer. NPJ Genom Med. 2022 Mar 16;7(1):20.
	138	Ghafouri-Fard S, Gholipour M, Taheri M, et al. MicroRNA profile in the squamous cell carcinoma: prognostic and diagnostic roles. Heliyon. 2020 Nov;6(11):e05436.
	139	Karmakar M, Lai PC, Sinha S, et al. Identification of miR-203a, mir-10a, and miR-194 as predictors for risk of lymphovascular invasion in head and neck cancers. Oncotarget. 2021 Jul 20;12(15):1499-1519.
	140	Mytareli C, Delivanis DA, Athanassouli F, et al. The Diagnostic, Prognostic and Therapeutic Role of miRNAs in Adrenocortical Carcinoma: A Systematic Review. Biomedicines. 2021 Oct 20;9(11).
	141	Moghbeli M. Molecular interactions of miR-338 during tumor progression and metastasis. Cell Mol Biol Lett. 2021 Apr 7;26(1):13.
	142	Moon H, Ro SW. MAPK/ERK Signaling Pathway in Hepatocellular Carcinoma. Cancers (Basel). 2021 Jun 17;13(12).
	143	Lee HM, Wong WKK, Fan B, et al. Detection of increased serum miR-122-5p and miR-455-3p levels before the clinical diagnosis of liver cancer in people with type 2 diabetes. Sci Rep. 2021 Dec 9;11(1):23756.
	144	Fishbein L, Leshchiner I, Walter V, et al. Comprehensive Molecular Characterization of Pheochromocytoma and Paraganglioma. Cancer Cell. 2017 Feb 13;31(2):181-193.
	145	Jochmanova I, Pacak K. Genomic Landscape of Pheochromocytoma and Paraganglioma. Trends Cancer. 2018 Jan;4(1):6-9.
	146	Falzone L, Romano GL, Salemi R, et al. Prognostic significance of deregulated microRNAs in uveal melanomas. Mol Med Rep. 2019 Apr;19(4):2599-2610.
	147	Ebbesen SH, Scaltriti M, Bialucha CU, et al. Pten loss promotes MAPK pathway dependency in HER2/neu breast carcinomas. Proc Natl Acad Sci U S A. 2016 Mar 15;113(11):3030-5.
	148	Sánchez-González I, Bobien A, Molnar C, et al. miR-149 Suppresses Breast Cancer Metastasis by Blocking Paracrine Interactions with Macrophages. Cancer Res. 2020 Mar 15;80(6):1330-1341.
	149	The Cancer Genome Atlas Research Network. Integrated genomic and molecular characterization of cervical cancer. Nature. 2017 Mar 16;543(7645):378-384.
	150	Ren FJ, Yao Y, Cai XY, et al. MiR-149-5p: An Important miRNA Regulated by Competing Endogenous RNAs in Diverse Human Cancers. Front Oncol. 2021;11:743077.
	151	Kandoth C, Schultz N, Cherniack AD, et al. Integrated genomic characterization of endometrial carcinoma. Nature. 2013 May 2;497(7447):67-73.
	152	Favier A, Rocher G, Larsen AK, et al. MicroRNA as Epigenetic Modifiers in Endometrial Cancer: A Systematic Review. Cancers (Basel). 2021 Mar 6;13(5).
	153	Colic E, Patel PU, Kent OA. Aberrant MAPK Signaling Offers Therapeutic Potential for Treatment of Ovarian Carcinoma. Onco Targets Ther. 2022;15:1331-1346.
	154	Zhang R, Shi H, Ren F, et al. MicroRNA-338-3p suppresses ovarian cancer cells growth and metastasis: implication of Wnt/catenin beta and MEK/ERK signaling pathways. J Exp Clin Cancer Res. 2019 Dec 16;38(1):494.
	155	Cancer Genome Atlas Research Network. Integrated Genomic Characterization of Pancreatic Ductal Adenocarcinoma. Cancer Cell. 2017 Aug 14;32(2):185-203.e13.
	156	Zhu J, Zhou Y, Zhu S, et al. circRNA circ_102049 Implicates in Pancreatic Ductal Adenocarcinoma Progression through Activating CD80 by Targeting miR-455-3p. Mediators Inflamm. 2021;2021:8819990.
	157	Cancer Genome Atlas Network. Genomic Classification of Cutaneous Melanoma. Cell. 2015 Jun 18;161(7):1681-96.
	158	Long J, Luo J, Yin X. MiR-338-5p promotes the growth and metastasis of malignant melanoma cells via targeting CD82. Biomed Pharmacother. 2018 Jun;102:1195-1202.
	159	Magnelli L, Schiavone N, Staderini F, et al. MAP Kinases Pathways in Gastric Cancer. Int J Mol Sci. 2020 Apr 21;21(8).
	160	Zaballos MA, Santisteban P. Key signaling pathways in thyroid cancer. J Endocrinol. 2017 Nov;235(2):R43-r61.
	161	Hamidi AA, Taghehchian N, Basirat Z, et al. MicroRNAs as the critical regulators of cell migration and invasion in thyroid cancer. Biomark Res. 2022 Jun 4;10(1):40.
	162	Xia H, Wu Y, Zhao J, et al. The aberrant cross-talk of epithelium-macrophages via METTL3-regulated extracellular vesicle miR-93 in smoking-induced emphysema. Cell Biol Toxicol. 2021 Mar 4.
	163	Zhang H, Zhang J, Meng F, et al. MicroRNA-93 promotes the tumorigenesis of osteosarcoma by targeting TIMP2. Biosci Rep. 2019 Aug 30;39(8).
	164	Wang W, Han D, Cai Q, Shen T, Dong B, Lewis MT, Wang R, Meng Y, Zhou W, Yi P, Creighton CJ, Moore DD, Yang F. MAPK4 promotes triple negative breast cancer growth and reduces tumor sensitivity to PI3K blockade. Nat Commun. 2022 Jan 11;13(1):245. doi: 10.1038/s41467-021-27921-1. PMID: 35017531; PMCID: PMC8752662.
	165	Bahar ME, Kim HJ, Kim DR. Targeting the RAS/RAF/MAPK pathway for cancer therapy: from mechanism to clinical studies. Signal Transduct Target Ther. 2023 Dec 18;8(1):455. doi: 10.1038/s41392-023-01705-z. PMID: 38105263; PMCID: PMC10725898.
	166	Matthews JM, Bhatt S, Patricelli MP, et al. Pathophysiological significance and therapeutic targeting of germinal center kinase in diffuse large B-cell lymphoma. Blood. 2016 Jul 14;128(2):239-48.
	167	Chen X, Li R, Li X, Peng X, Zhang C, Liu K, Huang G, Lai Y. Identification of a four-microRNA panel in serum for screening renal cell carcinoma. Pathol Res Pract. 2021 Nov;227:153625. doi: 10.1016/j.prp.2021.153625. Epub 2021 Sep 24. PMID: 34628264.
	168	Liao Q, Wang B, Li X, et al. miRNAs in acute myeloid leukemia. Oncotarget. 2017 Jan 10;8(2):3666-3682.
	169	Bale TA, Rosenblum MK. The 2021 WHO Classification of Tumors of the Central Nervous System: An update on pediatric low-grade gliomas and glioneuronal tumors. Brain Pathol. 2022 Jul;32(4):e13060. doi: 10.1111/bpa.13060. Epub 2022 Feb 25. PMID: 35218102; PMCID: PMC9245930.
	170	Gandhi M, Nair S. New vistas in malignant mesothelioma: MicroRNA architecture and NRF2/MAPK signal transduction. Life Sci. 2020 Sep 15;257:118123.
	171	Steiner I, Flores-Tellez TDNJ, Mevel R, Ali A, Wang P, Schofield P, Behan C, Forsythe N, Ashton G, Taylor C, Mills IG, Oliveira P, McDade SS, Zaiss DM, Choudhury A, Lacaud G, Baena E. Autocrine activation of MAPK signaling mediates intrinsic tolerance to androgen deprivation in LY6D prostate cancer cells. Cell Rep. 2023 Apr 25;42(4):112377. doi: 10.1016/j.celrep.2023.112377. Epub 2023 Apr 14. PMI…
	172	Marx A, Belharazem D, Lee DH, Popovic ZV, Reißfelder C, Schalke B, Schölch S, Ströbel P, Weis CA, Yamada Y. Molecular pathology of thymomas: implications for diagnosis and therapy. Virchows Arch. 2021 Jan;478(1):101-110. doi: 10.1007/s00428-021-03068-8. Epub 2021 Mar 5. PMID: 33674910; PMCID: PMC7966134.
	173	Tan H, Li Y, Li J, Wang K, Xiao Y. The Mechanism of miR-29 in Bladder Cancer Released by Exosomes into Brain Microglia to Promote M2 Polarization and Angiogenesis in Brain Metastasis of Bladder Cancer. Altern Ther Health Med. 2024 Mar 22:AT10593.
	174	Mo WY, Cao SQ. MiR-29a-3p: a potential biomarker and therapeutic target in colorectal cancer. Clin Transl Oncol. 2023 Mar;25(3):563-577. doi: 10.1007/s12094-022-02978-6. Epub 2022 Nov 10. PMID: 36355327; PMCID: PMC9941256.
	175	Morishita A, Oura K, Tadokoro T, et al. MicroRNAs in the Pathogenesis of Hepatocellular Carcinoma: A Review. Cancers (Basel). 2021 Jan 29;13(3).
	176	Das MK, Haugen Ø P, Haugen TB. Diverse Roles and Targets of miRNA in the Pathogenesis of Testicular Germ Cell Tumour. Cancers (Basel). 2022 Feb 25;14(5).
	177	Wang L, Xu C. Role of microRNAs in mammalian spermatogenesis and testicular germ cell tumors. Reproduction. 2015 Mar;149(3):R127-37.
	178	Regouc M, Belge G, Lorch A, et al. Non-Coding microRNAs as Novel Potential Tumor Markers in Testicular Cancer. Cancers (Basel). 2020 Mar 22;12(3).
	179	Litchfield K, Levy M, Orlando G, et al. Identification of 19 new risk loci and potential regulatory mechanisms influencing susceptibility to testicular germ cell tumor. Nat Genet. 2017 Jul;49(7):1133-1140.
	180	Zhi F, Shao N, Wang R, et al. Identification of 9 serum microRNAs as potential noninvasive biomarkers of human astrocytoma. Neuro Oncol. 2015 Mar;17(3):383-91.
	181	Ryall S, Tabori U, Hawkins C. Pediatric low-grade glioma in the era of molecular diagnostics. Acta Neuropathol Commun. 2020 Mar 12;8(1):30.
	182	Zhou S, Liu L, Li H, et al. Multipoint targeting of the PI3K/mTOR pathway in mesothelioma. Br J Cancer. 2014 May 13;110(10):2479-88.
	183	Kheirollahi M, Moodi M, Ashouri S, et al. Evaluation of miR-362 Expression in Astrocytoma of Human Brain Tumors. Adv Biomed Res. 2017;6:129.
	184	Urabe F, Yamamoto Y, Kimura T. miRNAs in prostate cancer: Intercellular and extracellular communications. Int J Urol. 2022 Sep 19.
	Cancer types
	ACC	Adrenocortical carcinoma
	BLCA	Bladder Urothelial Carcinoma
	BRCA	Breast invasive carcinoma
	CESC	Cervical squamous cell carcinoma and endocervical adenocarcinoma
	COAD	Colon adenocarcinoma
	DLBC	Lymphoid Neoplasm Diffuse Large B-cell Lymphoma
	HNSC	Head and Neck squamous cell carcinoma
	KICH	Kidney Chromophobe
	KIRC	Kidney renal clear cell carcinoma
	KIRP	Kidney renal papillary cell carcinoma
	LAML	Acute Myeloid Leukemia
	LGG	Brain Lower Grade Glioma
	LIHC	Liver hepatocellular carcinoma
	MESO	Mesothelioma
	OV	Ovarian serous cystadenocarcinoma
	PAAD	Pancreatic adenocarcinoma
	PCPG	Pheochromocytoma and Paraganglioma
	PRAD	Prostate adenocarcinoma
	READ	Rectum adenocarcinoma
	SARC	Sarcoma
	SKCM	Skin Cutaneous Melanoma
	STAD	Stomach adenocarcinoma
	TGCT	Testicular Germ Cell Tumors
	THCA	Thyroid carcinoma
	THYM	Thymoma
	UCEC	Uterine Corpus Endometrial Carcinoma
	UVM	Uveal Melanoma
[truncated: 54 more columns]
